# Supplementary material for: The Aggregation of Destabilized Ag Triangular Nanoplates and Its Application in Detection of Thiram Residues
Source: Nanomaterials (Basel). 2022 Jun 23;12(13):2152. doi: 10.3390/nano12132152 (PMC9268207; doi:10.3390/nano12132152)
Supplement: Supplementary file 1 [file nanomaterials-12-02152-s001.zip]

Archive with 1 entries (1 files):
- nanomaterials-1743603-supplementary.pdf
